# Supplementary material for: Nephroprotective Effect of Black Panax vietnamensis var. fuscidiscus Against Cisplatin Toxicity
Source: Molecules. 2026 May 9;31(10):1586. doi: 10.3390/molecules31101586 (PMC13209401; doi:10.3390/molecules31101586)
Supplement: Supplementary file 1 [file molecules-31-01586-s001.zip]

Archive with 1 entries (1 files):
- molecules-4262794-supplementary.pdf
